# Supplementary material for: Transcriptional Analysis Revealing the Improvement of ε-Poly-L-lysine Production from Intracellular ROS Elevation after Botrytis cinerea Induction
Source: J Fungi (Basel). 2024 Apr 29;10(5):324. doi: 10.3390/jof10050324 (PMC11122054; doi:10.3390/jof10050324)
Supplement: Supplementary file 1 [file jof-10-00324-s001.zip]

Archive with 1 entries (1 files):
- jof-2949385-supplementary.pdf
